# Supplementary material for: Mapping hemagglutinin residues driving antigenic diversity in H5Nx avian influenza viruses
Source: J Virol. 2026 Apr 30;100(6):e00095-26. doi: 10.1128/jvi.00095-26 (PMC13288987; doi:10.1128/jvi.00095-26)
Supplement: TABLE S7 — GISAID Acknowledgement for the contributors of the listed sequences used in this study. [file jvi.00095-26-s0009.xlsx]

## Sheet: Sheet1
We gratefully acknowledge the authors, originating and submitting laboratories of the sequences from GISAID’s EpiFlu™ Database on which this research is based. The list is detailed below.
All submitters of data may be contacted directly via www.gisaid.org
Segment ID	Segment	Country	Collection date	Isolate ID	Isolate name	Originating Lab	Submitting Lab	Authors	Associated Publication(s)	References
EPI376143	HA	Vietnam	19/02/2012	EPI_ISL_121358	A/Duck/Vietnam/OIE-0062/2012	Graduate School of Veterinary Medicine, Hokkaido University	Graduate School of Veterinary Medicine, Hokkaido University	Kida, H., Sakoda, Y., Okamatsu, M., Nam, H. V., Long, N.V., Huy ,C.D. and Tien, T. N.	N/A	[1]	Arafa, A.-S., et al., Risk assessment of recent Egyptian H5N1 influenza viruses. Scientific reports, 2016. 6(1): p. 38388.
EPI425208	HA	Vietnam	04/02/2012	EPI_ISL_136197	A/Chicken/Vietnam/NCVD-1192/2012	National Centre of Veterinary Diagnostics	Centers for Disease Control and Prevention	Arafa, A.-S., Yamada, S., Imai, M., Watanabe, T., Yamayoshi, S., Iwatsuki-Horimoto, K., Kiso, M., Sakai-Tagawa, Y., Ito, M., Imamura, T., Nakajima, N., Takahashi, K., Zhao, D., Oishi, K., Yasuhara, A., Macken, C. A., Zhong, G., Hanson, A. P., Fan, S., Ping, J., Hatta, M., Lopes, T. J. S., Suzuki, Y., El-Husseiny, M., Selim, A., Hagag, N., Soliman, M., Neumann, G., Hasegawa, H. and Kawaoka, Y.	[1]	[2]	Karo-Karo, D., et al., Phylodynamics of highly pathogenic avian influenza A (H5N1) virus circulating in Indonesian poultry. Viruses, 2022. 14(10): p. 2216.
EPI324615	HA	Indonesia	05/2010	EPI_ISL_93322	A/Tree_Sparrow/Indonesia/D10013/2010	Kobe University, Department of Microbiology and Infection, Division of Zoonoses	Kobe University, Department of Microbiology and Infection, Division of Zoonoses	Poetranto, E.D., Yamaoka, M., Nastri, A.M., Krisna, L.A.W., Rahman, M.H., Wulandari, L., Yudhawati, R., Ginting, T.E., Makino, A., Shinya, K. and Kawaoka, Y.	[2]	[3]	Arafa, A., et al., Phylodynamics of avian influenza clade 2.2. 1 H5N1 viruses in Egypt. Virology journal, 2016. 13(1): p. 49.
EPI324340	HA	Indonesia	06/2010	EPI_ISL_93252	A/Chicken/Indonesia/D10014/2010	Kobe University, Department of Microbiology and Infection, Division of Zoonoses	Kobe University, Department of Microbiology and Infection, Division of Zoonoses	Poetranto,E.D., Yamaoka,M., Nastri,A.M., Krisna,L.A.W., Rahman,M.H., Wulandari,L., Yudhawati,R., Ginting,T.E., Makino,A., Shinya,K. and Kawaoka,Y.	[2]	[4]	Gerloff, N.A., et al., Multiple reassortment events among highly pathogenic avian influenza A (H5N1) viruses detected in Bangladesh. Virology, 2014. 450: p. 297–307.
KP864432.1	HA	Egypt	01/01/2015	KP864432.1	A/Egypt/N0001/2015	Virology Research Program, US Naval Medical Research Unit No. 3	Virology Research Program, US Naval Medical Research Unit No. 3	Ayoub. E. A., Younan. M., Nabil. N., Mohareb. E. W., Defang. G., Blair. P., Gilstad. J., Kandeel. A., Sheta. A., Naguib. A.	N/A	[5]	Xu, W., et al., Epidemiological and evolutionary inference of the transmission network of the 2014 highly pathogenic avian influenza H5N2 outbreak in British Columbia, Canada. Scientific reports, 2016. 6(1): p. 30858.
EPI283800	HA	Egypt	02/2010	EPI_ISL_80439	A/Duck/Egypt/101565v/2010	Animal Health Research Institute, Reference Laboratory for Veterinary Quality Control on Poultry Production	Animal Health Research Institute, Reference Laboratory for Veterinary Quality Control on Poultry Production	Arafa. A. M., Hagag. N. M., Abdullah. M. H., Yehia. N., Hassan. M. K., Aly. M. M.	N/A	[6]	Li, F., et al., H9N2 virus-derived M1 protein promotes H5N6 virus release in mammalian cells: mechanism of avian influenza virus inter-species infection in humans. PLoS Pathogens, 2021. 17(12): p. e1010098.
KJ522737.1	HA	Egypt	03/03/2013	KJ522737.1	A/Turkey/Egypt/137/2013	National Laboratory for Veterinary Quality Control on Poultry Production, Animal Health Research Institute	National Laboratory for Veterinary Quality Control on Poultry Production, Animal Health Research Institute	Arafa. A. A., Kholosy. S. G., Hagag. N. M., Adel. A., Zanaty. A. M., Nasef. S. A., Yilma. J.	[3]	[7]	Oliver, I., et al., A case of avian influenza A (H5N1) in England, January 2022. Eurosurveillance, 2022. 27(5): p. 2200061.
EPI448127	HA	Bangladesh	20/02/2011	EPI_ISL_141271	A/Chicken/Bangladesh/31289-1/2011	Institute of Epidemiology Disease Control and Research (IEDCR) & Bangladesh National Influenza Centre (NIC)	Centers for Disease Control and Prevention	Gerloff. N., Simpson. N., Poh. M., Davis. T.	[1, 4]
EPI526016	HA	Nepal	17/02/2014	EPI_ISL_161008	A/Chicken/Nepal/T-359/2014	Central Veterinary Laboratory	Animal and Plant Health Agency (APHA)	Puranik, A., Collins, S., Thomas, S., Hanna, A., Essen, S., Focosi-Snyman, R., Manvell, R., Jha, V., Chapagai, S., Koirala, P., Air, T. and Banks, J.	N/A
EPI600483	HA	China	01/10/2013	EPI_ISL_181417	A/Duck/Nanchang/9789/2013	State Key Laboratory of Virology and Wuhan Institute of Virology, Chinese Academy of Sciences	State Key Laboratory of Virology and Wuhan Institute of Virology, Chinese Academy of Sciences	Ding. L. F., Qin. Z. Q., Qu. X., Wu. L., Pan. Z.S.	[2]
EPI408415	HA	Vietnam	11/08/2012	EPI_ISL_133016	A/Duck/Vietnam/OIE-2202/2012	N/A	N/A	Kida. H., Sakoda. Y., Okamatsu. M., Nam. H. V., Long. N. V., Huy. C. D., Hatamachi. J.	N/A
EPI675770	HA	China	30/04/2014	EPI_ISL_202554	A/Chicken/Sichuan/J1/2014	Harbin Veterinary Research Institute (CAAS)	Harbin Veterinary Research Institute (CAAS)	Zeng. X., Chen. P., Liu. L., Deng. G., Li. Y., Shi. J., Kong. H., Feng. H., Bai. J., Li. X., Tian. G., Chen. H.	N/A
EPI1272561	HA	Russian Federation	31/07/2018	EPI_ISL_320957	A/Chicken/Cheboksary/854/2018	N/A	State Research Center of Virology and Biotechnology (VECTOR)	Danilenko. A., Marchenko. V., Susloparov. I., Goncharova. N., Kolosova. N., Bulanovich. J., and Ryzhikov. A.	N/A
EPI1564193	HA	Iran	08/09/2017	EPI_ISL_380991	A/Crow/Aghakhan/2017	University of Tehran	University of Tehran	Ghalyanchilangaroudi. A., Ziafati Kafi. Z., Malekan. M., Fallah. M. H. and Ghafoori. A.	N/A
EPI620457	HA	United States	04/05/2015	EPI_ISL_190464	A/Chicken/Iowa/14589-1/2015	USDA, APHIS, Veterinary Services, Diagnostic Virology Laboratory, National Veterinary Services Laboratories	USDA, APHIS, Veterinary Services, Diagnostic Virology Laboratory, National Veterinary Services Laboratories	Killian. M.L., Gauger. P.C., Yoon. K. J.	[5]
EPI895123	HA	China	12/12/2015	EPI_ISL_244536	A/Chicken/Ganzhou/GZ21/2015	Chinese Center for Disease Control and Prevention	Chinese Center for Disease Control and Prevention	Chen. L.J., Tian. J.H., Lin. X.D., Liao. Y., Shi. M., Zhang. Y. Z.	N/A
EPI1098355	HA	China	28/04/2016	EPI_ISL_284650	A/Anhui/33162/2016	Anhui Provincial Center for Disease Control and Prevention	WHO Chinese National Influenza Center	Zhang. Y., Li. X., He. J., Wang. D.	[6]
EPI641398	HA	China	06/02/2015	EPI_ISL_195294	A/Yunnan/0127/2015	Kunming University of Science and Technology	Kunming University of Science and Technology	Xia. X., Zhang. Y., Yang. Z., Guan. W., Yuan. B., Feng. Y., Wang. Y., Song. Y., Li. Z., Zhong. N. and Li. S.	N/A
EPI915870	HA	Taiwan	03/02/2017	EPI_ISL_248634	A/Duck/Taiwan/1702004/2017	N/A	Animal Health Research Institute	Lin. Y. J., Chen. L. H., Li. W. C., Chen. Y. P., Liu. Y. P., Lee. F.,Tu. W. J.	N/A
EPI1639951	HA	China	27/01/2016	EPI_ISL_400489	A/Whooper swan/Hunan/4/2016	Harbin Veterinary Research Institute (CAAS)	Harbin Veterinary Research Institute (CAAS)	Li. Y., Cui. Y., Li. Y., Li. M., Zhao. L., Wang. D.	N/A
EPI1853938	HA	Vietnam	12/01/2020	EPI_ISL_1379443	A/Chicken/Vietnam/Raho4-Cd-20-421/2020	Center for Veterinary Diagnostics - Regional Animal Health Office No.6	Centers for Disease Control and Prevention	N/A	[7]
EPI1848291	HA	China	02/01/2021	EPI_ISL_1081369	A/Chongqing/00013/2021	Chongqing Municipal Center for Disease Control and Prevention	WHO Chinese National Influenza Center	N/A	[2, 7]
